# Supplementary material for: Phenotypic Variability in Novel Doublecortin Gene Variants Associated with Subcortical Band Heterotopia
Source: Int J Mol Sci. 2024 May 18;25(10):5505. doi: 10.3390/ijms25105505 (PMC11122195; doi:10.3390/ijms25105505)
Supplement: Supplementary file 1 [file ijms-25-05505-s001.zip]

Archive with 1 entries (1 files):
- ijms-2993780-supplementary.pdf
